# Supplementary material for: Genome-wide association studies for the identification of cattle susceptible and resilient to paratuberculosis
Source: Front Vet Sci. 2022 Sep 12;9:935133. doi: 10.3389/fvets.2022.935133 (PMC9510743; doi:10.3389/fvets.2022.935133)
Supplement: Supplementary file 1 [file Table_1.XLSX]

## Sheet: Tabla suplementaria 1
Chormosome	Candidate genes		Reference
BTA1	SOD1		Settles et al., 2009
BTA3	FOXJ3, EDN2, CTPS, CITED4, NFYC
BTA5	TRRAP, ALDH1L2, TAS2R42, MAGOHB, KLRA1, KLRJ1
BTA7	SPOCK1
BTA8	STC1
BTA16	PARP1, POLR1D, PSEN2, CABC1, SCCPDH
BTA21	BCL2A1, ZFAND6, MESDC2, IL16, MCEE
BTA23	EEF1E1
BTA20	PTGER4		Kirkpatrick et al., 2010
BTA9	PRDM1, PREP		Minozzi et al., 2010
BTA11	E2F6, PQLC3, C2o50, KCNF1, PDIA6, ATP6V1C2, NOL10, ODC1, HPCAL1
BTA12	GPC6, TYRP2, TGDS, GPR180, SOX21, ABCC4
BTA1	TUBA3D		Pant et al., 2010
BTA5	CCDC59, TMTC2, FAM113B, AMIGO2, SLC38A4, SLC38A2, SLC38A1, SFRS2IP, ARID2, PRICKLE1, PPHLN1, ZCRB1, YAF2, GXYLT1, TMTC1, OVCH1, ERGIC2, FAR2, TM7SF3, CCDC91, PTHLH, KLHDC5, MRPS35, FGFR10P2, PPFIBP1, ARNTL2, STK38L, MED21, ITPR2
BTA6	CRMP1, EVC, EVC2, STX18, STK32B, MSX1, CYTL1
BTA7	IRF1, IL5, IL13, IL4, SSBP2, ATG10, XRCC4
BTA10	NARG2, ANXA2, FOXB1, ADAM10, GRINL1A, BNIP2, GTF2A2, LIPC, TCF12, MYO1E, CCNB2, RNF111, AQP9, GLDN, SCG3, LYSMD2, TMOD2, TMOD3, LEO1,GNB5, MYO5C, AP4E1, TRPM7, USP50, USP8, GABPB2, HDC, SLC27A2
BTA11	PRKCE, EPAS1, ATP6V1E2, PIGF, CRIPT, SOCS5, MCFD2, TTC7A, EPCAM, MSH2, KCNK12, MSH6, FBXO11
BTA14	ANGPT1, RABL4, RSPO2, EIF3E, TTC35, TMEM74, TRHR
BTA1	SSRG, SCL33A1, LDLRAD3, KCNAB1, GMPS, SOD1, HUNK, SFRS15,		Minozzi et al., 2012
BTA12	CFTR/MRP, ABCC4
BTA15	LDLRAD3, PAMR1, CACNA1B, COMMD9
BTA4	DLD, Q28899, LAMB4,Q6Q146, PNPLA8, LOC784335, Q2YDK7, Q17QP5, EPDR1		vanHulzen et al., 2012
BTA15	KCNA4, FSHB, LOC747832, A5PJ77, CK046
BTA18	A2VDX5, IRX5
BTA28	ACM3, Q2SX15, ENSBTAG00000018960, ZNF25, ZNF334, LOC534200, ENSBTAG00000013592, BMS1, RET, CSGALNACT, Q5E9S7
BTA7	IL12B, SLCO6A1, TIMD4, ITK,		Alpay et al., 2014
BTA8	C5
BTA15	CD44
BTA3	CCDC17, ZNF 684		Zare et al., 2014
BTA6	TCF19, UBE2K
BTA17	FAM109A
BTA23	MHC, UBD, HIVEP1
BTA3	BCAR3		Kiser et al., 2017
BTA10	FLVCR2, C10H14ORF1
BTA12	RASA3, MGC134473
BTA16	MARK1, C16H1orf115, MARC2, CDC42BPA
BTA22	ITPR1, CNTN4
BTA1	CD86, CASR, ZBTB20, MIR568, ZPLD1, KALRN, LOC101909195, ALCAM, TFG, STXBP5L, ZBTB20, CADM2, LOC529036, ADGRG7, LOC5290363		Brito et al., 2018
BTA7	ENSBTAG00000044325
BTA9	THBS2, RPS6KA2
BTA10	SDR39U1, TBC1D21, KHNYN, CBLN3, NYNRIN
BTA14	ENSBTAG00000047065, ENSBTAG00000045815
BTA15	ENSBTAG00000024648
BTA17	TDO2, ENSBTAG00000011063, ENSBTAG00000042385, ASIC5, GLRB, ADGRD1, TTC29, ENSBTAG00000044838
BTA19	IGF2BP1, CCDC42, MFSD6L, ENSBTAG00000043290, PIK3R5, PIK3R6, RNFT1, NTN1, ENSBTAG00000044065, NOL11, WNT9B
BTA25	TNRC18, FBXL18, ATP2A1, RABEP2, SH2B1, ENSBTAG00000032122, TUFM, ENSBTAG00000047397, NFATC2IP, ATXN2L
BTA27	ZMAT4, LOC536257, IDO1, IDO2, ENSBTAG00000044907
BTA1	RF00100		Gao et al., 2018
BTA2	TAF12, RF00190, RF00405,RF00420,RF00608, TRNAU1AP, RCC1, RF00045, PHACTR4, RF00561, MED18, SESN2,ATP5IF1,DNAJC8,PTAFR, EYA3,XKR8,SMPDL3B,RPA2;THEMIS2, PPP1R8,RF00553,STX12,FAM76A,IFI6,FGR,AHDC1,WASF2,TINAGL1,FABP3,ZCCHC17,SERINC2,SNRNP40,NKAIN1,PUM1,RF00188,SDC3,LAPTM5,MATN1
BTA6	QDPR,CLRN2,MRFAP1L1,BLOC1S4,KIAA0232,TBC1D14,CCDC96,bta-mir-2453,TADA2B,GRPEL1
BTA7	RF00001,FNIP1,RF00026,RF00100,CDC42SE2,LYRM7,HINT1,CHSY3,KIAA1024L,ADAMTS19,STK32A,DPYSL3,JAKMIP2,SPINK1,SCGB3A2,C7H5orf46,RF00026,SPINK5,SPINK6, FBXO8,CEP44,RF00003,HPGD,GLRA3, IL4,IL13,RAD50,IL5,IRF1,SLC22A5,SLC22A4,bta-mir-2457,PDLIM4,P4HA2,RF00026,CSF2,IL3,ACSL6,RF00001,FNIP1,STK32A,DPYSL3,JAKMIP2,SPINK1,SCGB3A2,C7H5orf46, RF00026, SPINK5
BTA11	MALL,MAL,MRPS5,ZNF514,ZNF2,PROM2,FAHD2A,GPAT2,ADRA2B,ASTL,DUSP2,STARD7,TMEM127,CIAO1,SNRNP200,ITPRIPL1,NCAPH,NEURL3,ARID5A,KANSL3,RF00026,FER1L5,LMAN2L,CNNM4,CNNM3,ANKRD23,ANKRD39,SEMA4C,FAM178B,COX5B,ACTR1B,ZAP70,TMEM131,VWA3B
BTA13	MYO3A,GJD4,FZD8,RF00619,btamir11,GATA5,RBBP8NL,CABLES2,RPS21,btamir2306,LAMA5,ADRM1,OSBPL2,PSMA7,HRH3,MTG2,SS18L1,TAF4,CDH4
BTA16	PLD5,BECN2,MAP1LC3C,EXO1,WDR64,CHML,KMO,FH,RGS7
BTA18	CDH11,OPA3,GPR4,EML2,bta-mir-330,GIPR,SNRPD2, QPCTL,SIX5,DMPK,DMWD,RSPH6A,SYMPK,FOXA3,NANOS2,NOVA2,CCDC61,bta-mir-769, PGLYRP1,HIF3A,PPP5C,PNMA8A,CCDC8,CALM3,PTGIR,GNG8,DACT3,PRKD2, bta-mir-2897,FKRP,SLC1A5,AP2S1,ARHGAP35,NPAS1,TMEM160
BTA20	RF00001,RF00026,PARP8,RF00085
BTA22	GOLGA4,CTDSPL,bta-mir-2367,bta-mir-26c,VILL,PLCD1,DLEC1;ACAA1,MYD88,OXSR1,SLC22A13,SLC22A14,XYLB
BTA23	PACSIN1,C23H6orf106,RF00001,SNRPC,RF00066,RF00156,UHRF1BP1,TAF11,ANKS1A,TCP11,SCUBE3,ZNF76,DEF6,PPARD,FANCE,RPL10A,TEAD3,TULP1,RCAN2,CYP39A1,RF00026,SLC25A27,PLA2G7,ANKRD66,MEP1A,ADGRF5,ADGRF1,TNFRSF21,CD2AP,MIC1,POU5F1,TCF19,CCHCR1,PSORS1C2,CDSN,C6orf15,RF00026,SFTA2,RF00026,VARS2,GTF2H4,DDR1,FLOT1,TUBB,NRM,MDC1,PPP1R18,DHX16,C23H6orf136,ATAT1,MRPS18B,PPP1R10,ABCF1, bta-mir-2378,PRR3,GNL1,TRIM39…
BTA27	TOP2B,RF00001,RARB
BTA5	CCDC91, PTHLH, FAR2, MANSC, REP15, PPFIBP1, ERGIC2, KLHDC5, MANSC4, MRPS35, ARNTL2, STK38L, MED21, TM7SF3, FGFR1OP2, ASUN, ITPR2		Mallikarjunappa et al., 2018
BTA6	PAPSS1, DKK2, SGMS2, CYP2U1, HADH, LEF1
BTA7	NLRP3, IFI47, OR2B11, TRIM52, GNB2L1, TRIM41, OR2C3, TRIM7, OR2G2, OR2V2, BTNL9, COX7B, OR2G3
BTA10	GTF2A2, BNIP2, GCNT3, FAM81A, MYO1E, FOXB1, CCNB2, RNF111, ANXA2, FAM63B, NARG2, RORA, ADAM10, AQP9, ALDH1A2,POLR2M, CYP19A1, AP4E1, GLDN, DMXL2, SPPL2A, TRPM7, SCG3, USP50, USP8, LYSMD2, TMOD2, GABPB1, HDC, TMOD3, LEO1, SLC27A2,MAPK6, TBPL2, TBPL2, ATG14, FBXO34, KTN1, DLGAP5, LGALS3, MAPK1IP1L, SOCS4, WDHD1, GCH1, SAMD4A, PELI2, MIR2292, CGRRF1, GMFB, CNIH, CDKN3
BTA14	SAMD12, MIR2489, EXT1, TNFRSF11B, MED30, COLEC10, MAL2, EIF3H, UTP23, RAD21, AARD, TRPS1
BTA15	HTR3B, USP28, HTR3A, CLDN25, ZW10, ZBTB16, TMPRSS5, DRD2, RBM7, REXO2, TTC12, NCAM1, NXPE4
BTA16	TNNT2, LAD1, TNNI1, CSRP1, IPO9, TIMM17A, SHISA4, MIR2320,TPRG1L, MIR551A, ARHGEF16, PRDM16, TNFRSF18, TNFRSF4, DNAJC16, CASP9, CELA2A, AGMAT, CTRC, EFHD2, PLEKHM2, SLC25A34, TMEM82, FBLIM1, SPEN, TMEM51, ZBTB17, KAZN, SAMD11, NOC2L, KLHL17, C16H1orf170, HES4, ISG15, AGRN, RNF223, C16H1orf159, ACAP3, SCNN1D, PUSL1, CPSF3L, GLTPD1, MIR200B, C16H1orf233, MIR200A, MIR429, AURKAIP1, CCNL2, MRPL20, AN…
BTA20	HCN1, EMB, MRPS30, PARP8, SNX18, HSPB3, ESM1, GZMK, ARL15, GZMA, CDC20B, GPX8, MIR449A, MCIDAS, CCNO, DHX29, PPAP2A, SLC38A9, NDUFS4
BTA21	PACS2, CRIP1, C21H14orf80, BRF1, BTBD6, NUDT14, JAG2, GPR132, CDCA4, C21H14orf79, AHNAK2, PLD4, KIAA0284, ZBTB42,SIVA1, ADSSL1, INF2, TMEM179, NRAC
BTA1	ENSBTAG00000005101, ZBTB20, KALRN, UMPS, LRCH3, LPP		McGovern et al., 2019
BTA3	DNAJC6
BTA9	ZDHHC14
BTA10	SNX1
BTA11	NPAS2, RNF149, RFX8, TACR1
BTA13	XKR7, SLA2
BTA14	HAS2, CPA6
BTA18	TEX101, ENSBTAG00000040392
BTA23	F13A1, CDYL
BTA26	PRKG1
BTA3	DAP3, MUC1, KRTCAP2		Kirckpatrick et al., 2022
BTA4	T-cell receptor β chain V region C5-like
BTA7	BTNL9, ILF3, TMED1, MUC16, CALR, PRDX2, FBXW9, FBXL12, PIN1
BTA10	Multiple T-cell receptor α genes
BTA12	HS6ST3
BTA17	Multiple immunoglobulin lambda variable genes
BTA23	BOLA-DRA, MIC1, TNF, IL17F, IL17A, TMEM14A
BTA25	SMURF1, KPNA7
